# Supplementary material for: Vitamin D Deficiency Is Associated with Impaired Sensitivity to Thyroid Hormones in Euthyroid Adults
Source: Nutrients. 2023 Aug 24;15(17):3697. doi: 10.3390/nu15173697 (PMC10490158; doi:10.3390/nu15173697)
Supplement: Supplementary file 1 [file nutrients-15-03697-s001.zip]

Archive with 1 entries (1 files):
- nutrients-2565796-supplementary.pdf
